# Supplementary material for: Diversity of an Odonata assemblage from a tropical dry forest in San Buenaventura, Jalisco, Mexico (Insecta, Odonata)
Source: Biodivers Data J. 2024 Feb 23;12:e116135. doi: 10.3897/BDJ.12.e116135 (PMC10907955; doi:10.3897/BDJ.12.e116135)
Supplement: XML Treatment for Argia oenea [file BDJ.12.e116135-treatment13.xml]

<!DOCTYPE tp:taxon-treatment
  PUBLIC "-//TaxonX//DTD Taxonomic Treatment Publishing DTD v0 20100105//EN" "tax-treatment-NSO.dtd">
<tp:taxon-treatment xmlns:tp="http://www.plazi.org/taxpub"><tp:treatment-meta><mixed-citation publication-type="journal"><person-group><name><surname>González Soriano</surname><given-names>Enrique</given-names></name><name><surname>Noguera</surname><given-names>Felipe</given-names></name><name><surname>Pérez-Hernández</surname><given-names>Cisteil X</given-names></name></person-group><article-title>Diversity of an <tp:taxon-name><tp:taxon-name-part taxon-name-part-type="order">Odonata</tp:taxon-name-part></tp:taxon-name> assemblage from a tropical dry forest in San Buenaventura, Jalisco, Mexico (<tp:taxon-name><tp:taxon-name-part taxon-name-part-type="class">Insecta</tp:taxon-name-part></tp:taxon-name>, <tp:taxon-name><tp:taxon-name-part taxon-name-part-type="order">Odonata</tp:taxon-name-part></tp:taxon-name>)</article-title><source>Biodivers Data J</source><day>23</day><month>02</month><year>2024</year><volume>12</volume><pub-id pub-id-type="doi">10.3897/BDJ.12.e116135</pub-id></mixed-citation></tp:treatment-meta><tp:nomenclature><tp:taxon-name>
              <object-id xmlns:xlink="http://www.w3.org/1999/xlink" content-type="arpha" xlink:type="simple">325C52DB-D7A9-5124-8504-0FD27EB229C8</object-id>
              <tp:taxon-name-part taxon-name-part-type="genus">Argia</tp:taxon-name-part>
              <tp:taxon-name-part taxon-name-part-type="species">oenea</tp:taxon-name-part>
            </tp:taxon-name><tp:taxon-authority>Hagen in Sélys, 1865</tp:taxon-authority></tp:nomenclature><tp:treatment-sec sec-type="Distribution"><title>Distribution</title><p>San Buenaventura, Amacuahutitlan, Los Yesos, Jalisco, MX</p></tp:treatment-sec><tp:treatment-sec sec-type="Notes"><title>Notes</title><p>Phenology in SBV: Dec (2), Jan (1), Aug (1)</p></tp:treatment-sec></tp:taxon-treatment>
